# Supplementary material for: NAT2 Acetylation Status Predicts Hepatotoxicity During Antituberculosis Therapy: Cumulative Risk Analysis of a Multiethnic Cohort
Source: Int J Mol Sci. 2025 Apr 19;26(8):3881. doi: 10.3390/ijms26083881 (PMC12027989; doi:10.3390/ijms26083881)
Supplement: Supplementary file 1 [file ijms-26-03881-s001.zip]

Archive with 1 entries (1 files):
- ijms-3550964-supplementary.pdf
